# Supplementary material for: Arrayed Force Sensors Made of Paper, Elastomer, and Hydrogel Particles
Source: Micromachines (Basel). 2017 Dec 8;8(12):356. doi: 10.3390/mi8120356 (PMC6187906; doi:10.3390/mi8120356)
Supplement: Supplementary file 1 [file micromachines-08-00356-s001.zip]

Archive with 3 entries (2 files):
- micromachines-227500-supplementary/
- micromachines-227500-supplementary/micromachines-227500 supplementary materials.pdf
- micromachines-227500-supplementary/Video S1.mp4
